# Supplementary material for: Optimization of Film-Dressings Containing Herbal Extracts for Wound Care—A Quality by Design Approach
Source: Gels. 2025 Apr 25;11(5):322. doi: 10.3390/gels11050322 (PMC12111743; doi:10.3390/gels11050322)
Supplement: Supplementary file 1 [file gels-11-00322-s001.zip]

Archive with 1 entries (1 files):
- gels-3555252-supplementary.pdf
